# Supplementary material for: Tuning of Photocatalytic and Piezophotocatalytic Activity of Bi3TiNbO9 via Synthesis-Controlled Surface Defect Engineering
Source: Molecules. 2025 Oct 20;30(20):4136. doi: 10.3390/molecules30204136 (PMC12566980; doi:10.3390/molecules30204136)
Supplement: Supplementary file 1 [file molecules-30-04136-s001.zip]

Archive with 1 entries (1 files):
- molecules-3921989-supplementary.pdf
